# Supplementary material for: Training and performance measures for novices to the area of fingerprint analysis
Source: Data Brief. 2017 Jun 28;13:641–3. doi: 10.1016/j.dib.2017.06.036 (PMC5502696; doi:10.1016/j.dib.2017.06.036)
Supplement: Supplementary file 2 — Supplementary material [file mmc2.xlsx]

## Sheet: Sheet1
																	TOTAL NO. CORRECT OUT OF 12 RESPONSES
PARTICIPANT	condition		dnaNO_match_acc	dnaNO_nomatch_acc		dnaUNCLEAR_match_acc	dnaUNCLEAR_nomatch_acc		dnaYES_match_acc	dnaYES_nomatch_acc		dnaNO_bias C	dnaUNCLEAR_bias C	dnaYES_bias C			dnaNO_matchacc	dnaNO_nomatchacc		dnaUNCLEAR_matchacc	dnaUNCLEAR_nomatchacc		dnaYES_matchacc	dnaYES_nomatchacc
	NO TIME PRESSURE
1	g1		0.916667	0.666667		0.833333	0.75		0.666667	0.916667		-0.476133	-0.146466	0.476133			11	8		10	9		8	11
2	g2		0.666667	0.833333		0.916667	0.833333		0.916667	0.75		0.268347	-0.207786	-0.354252			8	10		11	10		11	9
3	g3		0.916667	0.583333		1	0.583333		0.833333	0.416667		-0.586283	-1.05796	-0.588925			11	7		12	7		10	5
7	g1		0.916667	0.833333		0.916667	0.75		0.916667	0.833333		-0.207786	-0.354252	-0.207786			11	10		11	9		11	10
8	g2		0.666667	0.916667		0.75	0.75		0.916667	0.416667		0.476133	0	-0.796711			8	11		9	9		11	5
9	g3		0.833333	1		1	1		0.916667	1		0.679463	0	0.471677			10	12		12	12		11	12
13	g1		0.833333	0.666667		0.666667	0.75		0.916667	0.75		-0.268347	0.121881	-0.354252			10	8		8	9		11	9
14	g2		0.833333	1		1	0.666667		1	0.416667		0.679463	-0.94781	-1.26839			10	12		12	8		12	5
15	g3		0.916667	1		1	0.916667		0.833333	0.75		0.471677	-0.471677	-0.146466			11	12		12	11		10	9
19	g1		0.833333	0.75		0.75	0.833333		0.833333	0.75		-0.146466	0.146466	-0.146466			10	9		9	10		10	9
20	g2		1	0.833333		0.916667	0.833333		1	0.5		-0.679463	-0.207786	-1.16317			12	10		11	10		12	6
21	g3		0.75	0.666667		0.833333	0.583333		0.666667	0.666667		-0.121881	-0.378497	0			9	8		10	7		8	8
25	g1		0.916667	0.75		0.916667	0.75		0.833333	0.75		-0.354252	-0.354252	-0.146466			11	9		11	9		10	9
26	g2		0.75	1		0.916667	0.916667		1	0.75		0.825929	0	-0.825929			9	12		11	11		12	9
27	g3		0.833333	0.75		1	0.75		0.916667	0.75		-0.146466	-0.825929	-0.354252			10	9		12	9		11	9
31	g1		0.916667	0.666667		0.833333	0.833333		0.833333	0.75		-0.476133	0	-0.146466			11	8		10	10		10	9
32	g2		0.75	0.916667		0.833333	0.833333		0.916667	0.5		0.354252	0	-0.691497			9	11		10	10		11	6
33	g3		0.666667	0.75		0.916667	0.75		0.833333	1		0.121881	-0.354252	0.679463			8	9		11	9		10	12
37	g1		1	0.666667		0.916667	0.666667		0.916667	0.583333		-0.94781	-0.476133	-0.586283			12	8		11	8		11	7
38	g2		1	0.916667		1	0.833333		0.916667	0.75		-0.471677	-0.679463	-0.354252			12	11		12	10		11	9
39	g3		0.833333	0.833333		0.916667	1		0.75	0.916667		0	0.471677	0.354252			10	10		11	12		9	11
43	g1		0.916667	0.833333		0.916667	0.916667		0.833333	0.916667		-0.207786	0	0.207786			11	10		11	11		10	11
44	g2		0.833333	0.916667		0.833333	1		1	0.833333		0.207786	0.679463	-0.679463			10	11		10	12		12	10
45	g3		0.916667	0.916667		0.916667	0.916667		1	0.75		0	0	-0.825929			11	11		11	11		12	9
		AVERAGE	0.850694	0.819444		0.895833	0.809028		0.881944	0.725694		-0.041898	-0.210116	-0.310319		TOTAL	245	236		258	233		254	209
		SD	0.101258	0.126898		0.0894495	0.119072		0.0949086	0.174593		0.465755	0.411734	0.510353
PARTICIPANT	condition		dnaNO_match_acc	dnaNO_nomatch_acc		dnaUNCLEAR_match_acc	dnaUNCLEAR_nomatch_acc		dnaYES_match_acc	dnaYES_nomatch_acc		dnaNO_bias C	dnaUNCLEAR_bias C	dnaYES_bias C			dnaNO_matchacc	dnaNO_nomatchacc		dnaUNCLEAR_matchacc	dnaUNCLEAR_nomatchacc		dnaYES_matchacc	dnaYES_nomatchacc
	TIME PRESSURE
4	g1t		0.75	0.5		1	0.333333		0.833333	0.75		-0.337245	-1.37854	-0.146466			9	6		12	4		10	9
5	g2t		0.833333	0.833333		0.916667	0.583333		1	0.166667		0	-0.586283	-1.64688			10	10		11	7		12	2
6	g3t		0.916667	0.833333		0.916667	0.75		0.75	0.75		-0.207786	-0.354252	0			11	10		11	9		9	9
10	g1t		0.5	0.666667		0.583333	0.666667		0.833333	0.666667		0.215364	0.110149	-0.268347			6	8		7	8		10	8
11	g2t		1	0.75		0.916667	0.583333		0.916667	0.666667		-0.825929	-0.586283	-0.476133			12	9		11	7		11	8
12	g3t		0.666667	0.916667		0.916667	0.75		0.916667	0.75		0.476133	-0.354252	-0.354252			8	11		11	9		11	9
16	g1t		0.833333	0.666667		0.916667	0.75		0.916667	0.5		-0.268347	-0.354252	-0.691497			10	8		11	9		11	6
17	g2t		0.5	0.916667		0.75	0.833333		0.75	0.666667		0.691497	0.146466	-0.121881			6	11		9	10		9	8
18	g3t		0.916667	0.916667		0.75	0.583333		0.833333	0.916667		0	-0.232031	0.207786			11	11		9	7		10	11
22	g1t		0.75	0.583333		0.916667	0.833333		0.75	0.5		-0.232031	-0.207786	-0.337245			9	7		11	10		9	6
23	g2t		0.75	0.916667		0.833333	0.75		0.916667	0.583333		0.354252	-0.146466	-0.586283			9	11		10	9		11	7
24	g3t		0.75	0.833333		1	0.666667		0.833333	0.666667		0.146466	-0.94781	-0.268347			9	10		12	8		10	8
28	g1t		0.5	0.666667		0.5	0.666667		0.5	0.75		0.215364	0.215364	0.337245			6	8		6	8		6	9
29	g2t		0.916667	0.833333		0.833333	0.75		0.833333	0.583333		-0.207786	-0.146466	-0.378497			11	10		10	9		10	7
30	g3t		0.666667	0.833333		0.916667	0.583333		0.75	1		0.268347	-0.586283	0.825929			8	10		11	7		9	12
34	g1t		0.666667	0.916667		0.333333	0.75		0.75	0.666667		0.476133	0.552609	-0.121881			8	11		4	9		9	8
35	g2t		0.916667	1		0.916667	0.833333		0.916667	0.583333		0.471677	-0.207786	-0.586283			11	12		11	10		11	7
36	g3t		0.666667	1		0.666667	0.75		0.916667	0.75		0.94781	0.121881	-0.354252			8	12		8	9		11	9
40	g1t		0.75	0.833333		0.583333	0.666667		0.833333	0.916667		0.146466	0.110149	0.207786			9	10		7	8		10	11
41	g2t		0.75	0.75		0.916667	0.5		0.833333	0.416667		0	-0.691497	-0.588925			9	9		11	6		10	5
42	g3t		0.833333	0.833333		1	0.5		0.666667	0.833333		0.679463	-1.16317	0.268347			10	10		12	6		8	10
46	g1t		0.75	0.583333		0.75	0.666667		0.833333	0.833333		-0.232031	-0.121881	0			9	7		9	8		10	10
47	g2t		0.583333	0.833333		0.916667	0.333333		1	0.333333		0.378497	-0.906861	-1.37854			7	10		11	4		12	4
48	g3t		0.666667	0.833333		1	0.333333		0.916667	0.25		0.268347	-1.37854	-1.02874			8	10		12	4		11	3
		AVERAGE	0.743056	0.802083		0.822917	0.642361		0.833333	0.645833		0.142694	-0.378909	-0.311973		TOTAL	214	231		237	185		240	186
		SD	0.138828	0.131905		0.176028	0.152434		0.109897	0.207426		0.397588	0.507544	0.540999
FROM STEVENAGE AND PITFIELD 2016						no information_match_acc	no information nomatch_acc						no information bias C
	NO TIME PRESSURE
t1	g1					0.67	0.83						0.27
t2	g2					0.94	0.75						-0.46
t3	g3					0.81	0.72						-0.14
t4	g1					0.81	0.69						-0.18
t5	g2					0.92	0.97						0.27
t6	g3					0.81	0.81						0
t7	g1					1	0.39						-1.3
t8	g2					0.97	0.53						-0.92
t9	g3					0.94	0.89						-0.19
t10	g1					0.72	0.89						0.32
t11	g2					0.97	0.92						-0.27
t12	g3					0.89	0.81						-0.18
t13	g1					0.89	0.83						-0.13
t14	g2					0.89	0.92						0.08
t15	g3					1	0.83						-0.68
t16	g1					0.81	0.92						0.26
t17	g2					0.94	0.47						-0.83
t18	g3					0.97	0.53						-0.92
t19	g1					0.89	0.75						-0.27
t20	g2					0.64	0.78						0.2
t21	g3					0.94	0.86						-0.25
t22	g1					0.78	0.86						0.16
t23	g2					0.78	0.83						0.1
t24	g3					1	0.92						-0.47
t25	g1					0.92	0.89						-0.08
t26	g2					0.83	0.83						0
t27	g3					0.56	0.97						0.89
t28	g1					0.92	0.86						-0.15
		AVERAGE				0.864643	0.794643						-0.173929
		SD				0.114228	0.149207						0.458826
